# Supplementary material for: Correction: Blood Meal-Derived Heme Decreases ROS Levels in the Midgut of Aedes aegypti and Allows Proliferation of Intestinal Microbiota
Source: PLoS Pathog. 2013 Feb 26;9(2):10.1371/annotation/34fed6f4-4096-4980-bf2f-b918e14f5ff5. doi: 10.1371/annotation/34fed6f4-4096-4980-bf2f-b918e14f5ff5 (PMC3586578; doi:10.1371/annotation/34fed6f4-4096-4980-bf2f-b918e14f5ff5)
Supplement: Supplementary file 1 [file ppat.34fed6f4-4096-4980-bf2f-b918e14f5ff5.s001.xlsx]

## Sheet: Plan1
						Gene	Forward Primer	Reverse Primer	Accession Number
						REL1	GACTCGTCGGAGCTGAAATC	CGGTTTGTTCAGGTTGTTGA	AAEL007696-RA
						REL2	TCTGTCGGCAGATGAAGTGA	GCACTGGAATGGAGAATCAAA	AAEL007624-RA
						Cactus	TCTTGCGTTGAAGTGAGTGG	GACCCTCTGAAAGGGAAAGG	AAEL000709-RA
						Defensin A	GATTCGGCGTTGGTGATAGT	TTATTCAATTCCGGCAGACG	AAEL003841-RA
						IMD	TCGTCAAACTCGGTTTTCCT	TGGCGGAGTTGAAGGTAAAG	AAEL010083-RA
						Serpin2	ACGTGATGGATTGGATGGAG	GTGCCTGCACTTGTTTCTGA	AAEL014078-RA
						STAT	CACACAAAAAGGACGAAGCA	TCCAGTTCCCCTAAAGCTCA	AAEL009692-RA
						Gambicin	GCCAAAACCTGTTCCTCTTG	CGATGTAGCATTCGGTGATG	AAEL004522-RA
						Cecropin G	TCACAAAGTTATTTCTCCTGATCG	CGATGTAGCATTCGGTGATG	AAEL015515-RA
						Attacin	TTGGCAGGCACGGAATGTCTTG	TGTTGTCGGGACCGGGAAGTG	AAEL003389-RA
						Diptericin	ATCCGATTCAGAATTCGCTTT	TTTACCGTCTCCCTGAAATCC	AAEL004833-RA
						TEP	ATTTTTGACGGCTTTTGTGG	TGGATTACTTGCCCCACTTC	AAEL001794-RA
						Catalase	CGATGAGATGTCCCACTTTG	ATCGGCTGATCCACTTTCAC	AAEL013407-PA
						Duox	GGATTTGTGCCCATCCTATG	AACCGTGTAGATCGCTGCTT	AAEL007563-RA
						NOX	TCCACCTCATCTGGATTGTG	CTTGAGCGTGGGGTAATCTC	AAEL002039-RA
						RP49	GCTATGACAAGCTTGCCCCCA	TCATCAGCACCTCCAGCT	AAEL003396-RA
						16S	TCCTACGGGAGGCAGCAGT	GGACTACCAGGGTATCTAATCCTGTT
